# Supplementary material for: Comparative Analysis of Fecal Microbiomes From Wild Waterbirds to Poultry, Cattle, Pigs, and Wastewater Treatment Plants for a Microbial Source Tracking Approach
Source: Front Microbiol. 2021 Jul 14;12:697553. doi: 10.3389/fmicb.2021.697553 (PMC8317174; doi:10.3389/fmicb.2021.697553)
Supplement: Supplementary file 3 [file Table_3.xlsx]

## Sheet: BACTRAC_425_samples
Supplementary Table S3. Detailed metadata on the collected fecal samples.
#SampleID	SOURCE_ENV	Sample_Family	Sample_Type	Types_of_samples	Animal_taxonomy	Project_Series	Departement	Sample_Date	Diet	Detailed_diet	Latitude	Longitude
FO100	Wildbird	Anatidae	Mallard	Feces	Anas platyrhynchos	1	22	2017-02-08	Omnivore	Aquatic invertebrate and seed feeder	48°31'25.0"N	2°40'42.2W
FO101	Wildbird	Anatidae	Mallard	Feces	Anas platyrhynchos	1	22	2017-02-08	Omnivore	Aquatic invertebrate and seed feeder	48°31'25.0"N	2°40'42.2W
FO102	Wildbird	Anatidae	Mallard	Feces	Anas platyrhynchos	1	22	2017-02-08	Omnivore	Aquatic invertebrate and seed feeder	48°31'25.0"N	2°40'42.2W
FO103	Wildbird	Anatidae	Mallard	Feces	Anas platyrhynchos	1	22	2017-02-08	Omnivore	Aquatic invertebrate and seed feeder	48°31'25.0"N	2°40'42.2W
FO104	Wildbird	Anatidae	Mallard	Feces	Anas platyrhynchos	1	22	2017-02-08	Omnivore	Aquatic invertebrate and seed feeder	48°31'25.0"N	2°40'42.2W
FO105	Wildbird	Anatidae	Mallard	Feces	Anas platyrhynchos	1	22	2017-02-08	Omnivore	Aquatic invertebrate and seed feeder	48°31'25.0"N	2°40'42.2W
FO106	Wildbird	Anatidae	Mallard	Feces	Anas platyrhynchos	1	22	2017-02-08	Omnivore	Aquatic invertebrate and seed feeder	48°31'25.0"N	2°40'42.2W
FO107	Wildbird	Anatidae	Mallard	Feces	Anas platyrhynchos	1	22	2017-02-08	Omnivore	Aquatic invertebrate and seed feeder	48°31'25.0"N	2°40'42.2W
FO108	Wildbird	Anatidae	Mallard	Feces	Anas platyrhynchos	1	22	2017-02-08	Omnivore	Aquatic invertebrate and seed feeder	48°31'25.0"N	2°40'42.2W
FO109	Wildbird	Scolopacidae	Knot	Feces	Calidris canutus	1	22	2017-02-14	Carnivore	shoreline-foraging invertebrate feeder	48°31'25.0"N	2°40'42.2W
FO110	Wildbird	Scolopacidae	Knot	Feces	Calidris canutus	1	22	2017-02-14	Carnivore	shoreline-foraging invertebrate feeder	48°31'25.0"N	2°40'42.2W
FO111	Wildbird	Scolopacidae	Knot	Feces	Calidris canutus	1	22	2017-02-14	Carnivore	shoreline-foraging invertebrate feeder	48°31'25.0"N	2°40'42.2W
FO112	Wildbird	Scolopacidae	Knot	Feces	Calidris canutus	1	22	2017-02-14	Carnivore	shoreline-foraging invertebrate feeder	48°31'25.0"N	2°40'42.2W
FO113	Wildbird	Scolopacidae	Knot	Feces	Calidris canutus	1	22	2017-02-14	Carnivore	shoreline-foraging invertebrate feeder	48°31'25.0"N	2°40'42.2W
FO114	Wildbird	Scolopacidae	Knot	Feces	Calidris canutus	1	22	2017-02-14	Carnivore	shoreline-foraging invertebrate feeder	48°31'25.0"N	2°40'42.2W
FO115	Wildbird	Scolopacidae	Knot	Feces	Calidris canutus	1	22	2017-02-14	Carnivore	shoreline-foraging invertebrate feeder	48°31'25.0"N	2°40'42.2W
FO116	Wildbird	Scolopacidae	Knot	Feces	Calidris canutus	1	22	2017-02-14	Carnivore	shoreline-foraging invertebrate feeder	48°31'25.0"N	2°40'42.2W
FO117	Wildbird	Scolopacidae	Knot	Feces	Calidris canutus	1	22	2017-02-14	Carnivore	shoreline-foraging invertebrate feeder	48°31'25.0"N	2°40'42.2W
FO118	Wildbird	Scolopacidae	Knot	Feces	Calidris canutus	1	22	2017-02-14	Carnivore	shoreline-foraging invertebrate feeder	48°31'25.0"N	2°40'42.2W
FO119	Wildbird	Scolopacidae	Knot	Feces	Calidris canutus	1	22	2017-02-14	Carnivore	shoreline-foraging invertebrate feeder	48°31'25.0"N	2°40'42.2W
FO121	Wildbird	Haemotodidae	Oystercatcher	Feces	Haematopus ostralegus	1	22	2017-02-14	Carnivore	Aquatic invertebrate feeder	48°31'25.0"N	2°40'42.2W
FO122	Wildbird	Haemotodidae	Oystercatcher	Feces	Haematopus ostralegus	1	22	2017-02-14	Carnivore	Aquatic invertebrate feeder	48°31'25.0"N	2°40'42.2W
FO130	Wildbird	Laridae	Black_backed_gull	Feces	Larus marinus	1	22	2017-03-20	Carnivore	Oportunistic omnivorous feeder	48°31'25.0"N	2°40'42.2W
FO132	Wildbird	Laridae	Black_backed_gull	Feces	Larus marinus	1	22	2017-03-20	Carnivore	Oportunistic omnivorous feeder	48°31'25.0"N	2°40'42.2W
FO133	Wildbird	Laridae	Black_backed_gull	Feces	Larus marinus	1	22	2017-03-20	Carnivore	Oportunistic omnivorous feeder	48°31'25.0"N	2°40'42.2W
FO134	Wildbird	Haemotodidae	Oystercatcher	Feces	Haematopus ostralegus	1	22	2017-03-20	Carnivore	Aquatic invertebrate feeder	48°31'25.0"N	2°40'42.2W
FO137	Wildbird	Haemotodidae	Oystercatcher	Feces	Haematopus ostralegus	1	22	2017-03-20	Carnivore	Aquatic invertebrate feeder	48°31'25.0"N	2°40'42.2W
FO138	Wildbird	Haemotodidae	Oystercatcher	Feces	Haematopus ostralegus	1	22	2017-03-20	Carnivore	Aquatic invertebrate feeder	48°31'25.0"N	2°40'42.2W
FO139	Wildbird	Haemotodidae	Oystercatcher	Feces	Haematopus ostralegus	1	22	2017-03-20	Carnivore	Aquatic invertebrate feeder	48°31'25.0"N	2°40'42.2W
FO140	Wildbird	Haemotodidae	Oystercatcher	Feces	Haematopus ostralegus	1	22	2017-03-20	Carnivore	Aquatic invertebrate feeder	48°31'25.0"N	2°40'42.2W
FO141	Wildbird	Haemotodidae	Oystercatcher	Feces	Haematopus ostralegus	1	22	2017-03-20	Carnivore	Aquatic invertebrate feeder	48°31'25.0"N	2°40'42.2W
FO142	Wildbird	Haemotodidae	Oystercatcher	Feces	Haematopus ostralegus	1	22	2017-03-20	Carnivore	Aquatic invertebrate feeder	48°31'25.0"N	2°40'42.2W
FO144	Wildbird	Scolopacidae	Curlew	Feces	Numenius arquata	1	22	2017-03-20	Carnivore	shoreline-foraging invertebrate feeder	48°31'25.0"N	2°40'42.2W
FO146	Wildbird	Scolopacidae	Curlew	Feces	Numenius arquata	1	22	2017-03-20	Carnivore	shoreline-foraging invertebrate feeder	48°31'25.0"N	2°40'42.2W
FO148	Wildbird	Scolopacidae	Curlew	Feces	Numenius arquata	1	22	2017-03-20	Carnivore	shoreline-foraging invertebrate feeder	48°31'25.0"N	2°40'42.2W
FO149	Wildbird	Scolopacidae	Curlew	Feces	Numenius arquata	1	22	2017-03-20	Carnivore	shoreline-foraging invertebrate feeder	48°31'25.0"N	2°40'42.2W
FO150	Wildbird	Scolopacidae	Curlew	Feces	Numenius arquata	1	22	2017-03-20	Carnivore	shoreline-foraging invertebrate feeder	48°31'25.0"N	2°40'42.2W
FO151	Wildbird	Scolopacidae	Curlew	Feces	Numenius arquata	1	22	2017-03-20	Carnivore	shoreline-foraging invertebrate feeder	48°31'25.0"N	2°40'42.2W
FO152	Wildbird	Scolopacidae	Curlew	Feces	Numenius arquata	1	22	2017-03-20	Carnivore	shoreline-foraging invertebrate feeder	48°31'25.0"N	2°40'42.2W
FO156	Wildbird	Anatidae	Common_shelduck	Feces	Tadorna tadorna	1	29	2017-03-27	Omnivore	Algae and aquatic invertebrate feeder	48°38'16.7"N	4°18'27.9"W
FO157	Wildbird	Anatidae	Common_shelduck	Feces	Tadorna tadorna	1	29	2017-03-27	Omnivore	Algae and aquatic invertebrate feeder	48°38'16.7"N	4°18'27.9"W
FO158	Wildbird	Anatidae	Common_shelduck	Feces	Tadorna tadorna	1	29	2017-03-27	Omnivore	Algae and aquatic invertebrate feeder	48°38'16.7"N	4°18'27.9"W
FO160	Wildbird	Laridae	Seagull	Feces	Larus spp.	1	29	2017-03-27	Carnivore	Oportunistic omnivorous feeder	48°38'16.7"N	4°18'27.9"W
FO161	Wildbird	Laridae	Seagull	Feces	Larus spp.	1	29	2017-03-27	Carnivore	Oportunistic omnivorous feeder	48°38'16.7"N	4°18'27.9"W
FO162	Wildbird	Laridae	Black_backed_gull	Feces	Larus marinus	1	29	2017-03-27	Carnivore	Oportunistic omnivorous feeder	48°39'12.3"N	4°12'51.3"W
FO163	Wildbird	Laridae	Black_backed_gull	Feces	Larus marinus	1	29	2017-03-27	Carnivore	Oportunistic omnivorous feeder	48°39'12.3"N	4°12'51.3"W
FO165	Wildbird	Laridae	Herring_gull	Feces	Larus argentatus	1	29	2017-03-27	Carnivore	Oportunistic omnivorous feeder	48°39'12.3"N	4°12'51.3"W
FO166	Wildbird	Laridae	Herring_gull	Feces	Larus argentatus	1	29	2017-03-27	Carnivore	Oportunistic omnivorous feeder	48°39'12.3"N	4°12'51.3"W
FO169	Wildbird	Laridae	Seagull	Feces	Larus spp.	1	22	2017-03-27	Carnivore	Oportunistic omnivorous feeder	48°37'48.4"N	2°18'14.1"W
FO171	Wildbird	Laridae	Seagull	Feces	Larus spp.	1	22	2017-03-27	Carnivore	Oportunistic omnivorous feeder	48°37'48.4"N	2°18'14.1"W
FO173	Wildbird	Laridae	Seagull	Feces	Larus spp.	1	22	2017-03-27	Carnivore	Oportunistic omnivorous feeder	48°37'48.4"N	2°18'14.1"W
FO175	Wildbird	Laridae	Seagull	Feces	Larus spp.	1	22	2017-03-27	Carnivore	Oportunistic omnivorous feeder	48°37'48.4"N	2°18'14.1"W
FO177	Wildbird	Laridae	Seagull	Feces	Larus spp.	1	22	2017-03-27	Carnivore	Oportunistic omnivorous feeder	48°37'48.4"N	2°18'14.1"W
FO178	Wildbird	Laridae	Seagull	Feces	Larus spp.	1	22	2017-03-27	Carnivore	Oportunistic omnivorous feeder	48°37'48.4"N	2°18'14.1"W
FO179	Wildbird	Anatidae	Brent_goose	Feces	Branta bernicla	1	22	2017-03-27	Herbivore	Aquatic plant-eating species	48°37'48.4"N	2°18'14.1"W
FO180	Wildbird	Anatidae	Brent_goose	Feces	Branta bernicla	1	22	2017-03-27	Herbivore	Aquatic plant-eating species	48°37'48.4"N	2°18'14.1"W
FO181	Wildbird	Anatidae	Brent_goose	Feces	Branta bernicla	1	22	2017-03-27	Herbivore	Aquatic plant-eating species	48°37'48.4"N	2°18'14.1"W
FO182	Wildbird	Anatidae	Brent_goose	Feces	Branta bernicla	1	22	2017-03-27	Herbivore	Aquatic plant-eating species	48°37'48.4"N	2°18'14.1"W
FO183	Wildbird	Anatidae	Brent_goose	Feces	Branta bernicla	1	22	2017-03-27	Herbivore	Aquatic plant-eating species	48°37'48.4"N	2°18'14.1"W
FO184	Wildbird	Anatidae	Brent_goose	Feces	Branta bernicla	1	22	2017-03-27	Herbivore	Aquatic plant-eating species	48°37'48.4"N	2°18'14.1"W
FO185	Wildbird	Anatidae	Brent_goose	Feces	Branta bernicla	1	22	2017-03-27	Herbivore	Aquatic plant-eating species	48°37'48.4"N	2°18'14.1"W
FO186	Wildbird	Anatidae	Brent_goose	Feces	Branta bernicla	1	22	2017-03-27	Herbivore	Aquatic plant-eating species	48°37'48.4"N	2°18'14.1"W
FO189	Wildbird	Anatidae	Common_shelduck	Feces	Tadorna tadorna	1	22	2017-03-27	Omnivore	Algae and aquatic invertebrate feeder	48°37'48.4"N	2°18'14.1"W
FO192	Wildbird	Anatidae	Common_shelduck	Feces	Tadorna tadorna	1	22	2017-03-27	Omnivore	Algae and aquatic invertebrate feeder	48°37'48.4"N	2°18'14.1"W
FO193	Wildbird	Anatidae	Common_shelduck	Feces	Tadorna tadorna	1	22	2017-03-27	Omnivore	Algae and aquatic invertebrate feeder	48°37'48.4"N	2°18'14.1"W
FO194	Wildbird	Anatidae	Common_shelduck	Feces	Tadorna tadorna	1	22	2017-03-27	Omnivore	Algae and aquatic invertebrate feeder	48°37'48.4"N	2°18'14.1"W
FO195	Wildbird	Anatidae	Common_shelduck	Feces	Tadorna tadorna	1	22	2017-03-27	Omnivore	Algae and aquatic invertebrate feeder	48°37'48.4"N	2°18'14.1"W
FO196	Wildbird	Anatidae	Common_shelduck	Feces	Tadorna tadorna	1	22	2017-03-27	Omnivore	Algae and aquatic invertebrate feeder	48°37'48.4"N	2°18'14.1"W
FO197	Wildbird	Anatidae	Common_shelduck	Feces	Tadorna tadorna	1	22	2017-03-27	Omnivore	Algae and aquatic invertebrate feeder	48°37'48.4"N	2°18'14.1"W
FO199	Wildbird	Phalacrocoracidae	Great_cormorant	Feces	Phalacrocorax carbo	1	29	2017-03-28	Carnivore	Fish-eating species	48°35'12.1"N	4°38'27.7"W
FO2	Wildbird	Laridae	Seagull	Feces	Larus spp.	1	34	2016-07-29	Carnivore	Oportunistic omnivorous feeder	43°23'48.2"N	3°39'38.3"E
FO200	Wildbird	Phalacrocoracidae	Great_cormorant	Feces	Phalacrocorax carbo	1	29	2017-03-28	Carnivore	Fish-eating species	48°35'12.1"N	4°38'27.7"W
FO201	Wildbird	Phalacrocoracidae	Great_cormorant	Feces	Phalacrocorax carbo	1	29	2017-03-28	Carnivore	Fish-eating species	48°35'12.1"N	4°38'27.7"W
FO202	Wildbird	Phalacrocoracidae	Great_cormorant	Feces	Phalacrocorax carbo	1	29	2017-03-28	Carnivore	Fish-eating species	48°35'12.1"N	4°38'27.7"W
FO203	Wildbird	Phalacrocoracidae	Great_cormorant	Feces	Phalacrocorax carbo	1	29	2017-03-28	Carnivore	Fish-eating species	48°35'12.1"N	4°38'27.7"W
FO204	Wildbird	Phalacrocoracidae	Great_cormorant	Feces	Phalacrocorax carbo	1	29	2017-03-28	Carnivore	Fish-eating species	48°35'12.1"N	4°38'27.7"W
FO205	Wildbird	Phalacrocoracidae	Great_cormorant	Feces	Phalacrocorax carbo	1	29	2017-03-28	Carnivore	Fish-eating species	48°35'12.1"N	4°38'27.7"W
FO206	Wildbird	Phalacrocoracidae	Great_cormorant	Feces	Phalacrocorax carbo	1	29	2017-03-28	Carnivore	Fish-eating species	48°35'12.1"N	4°38'27.7"W
FO207	Wildbird	Phalacrocoracidae	Great_cormorant	Feces	Phalacrocorax carbo	1	29	2017-03-28	Carnivore	Fish-eating species	48°35'12.1"N	4°38'27.7"W
FO208	Wildbird	Phalacrocoracidae	Great_cormorant	Feces	Phalacrocorax carbo	1	29	2017-03-28	Carnivore	Fish-eating species	48°35'12.1"N	4°38'27.7"W
FO209	Wildbird	Phalacrocoracidae	Great_cormorant	Feces	Phalacrocorax carbo	1	29	2017-03-29	Carnivore	Fish-eating species	48°41'10.1"N	3°53'2.8"W
FO211	Wildbird	Phalacrocoracidae	Great_cormorant	Feces	Phalacrocorax carbo	1	29	2017-03-29	Carnivore	Fish-eating species	48°41'10.1"N	3°53'2.8"W
FO212	Wildbird	Phalacrocoracidae	Great_cormorant	Feces	Phalacrocorax carbo	1	29	2017-03-29	Carnivore	Fish-eating species	48°41'10.1"N	3°53'2.8"W
FO213	Wildbird	Phalacrocoracidae	Great_cormorant	Feces	Phalacrocorax carbo	1	29	2017-03-29	Carnivore	Fish-eating species	48°41'10.1"N	3°53'2.8"W
FO214	Wildbird	Phalacrocoracidae	Great_cormorant	Feces	Phalacrocorax carbo	1	29	2017-03-29	Carnivore	Fish-eating species	48°41'10.1"N	3°53'2.8"W
FO215	Wildbird	Phalacrocoracidae	Great_cormorant	Feces	Phalacrocorax carbo	1	29	2017-03-29	Carnivore	Fish-eating species	48°41'10.1"N	3°53'2.8"W
FO216	Wildbird	Phalacrocoracidae	Great_cormorant	Feces	Phalacrocorax carbo	1	29	2017-03-29	Carnivore	Fish-eating species	48°41'10.1"N	3°53'2.8"W
FO217	Wildbird	Phalacrocoracidae	Great_cormorant	Feces	Phalacrocorax carbo	1	29	2017-03-29	Carnivore	Fish-eating species	48°41'10.1"N	3°53'2.8"W
FO218	Wildbird	Phalacrocoracidae	Great_cormorant	Feces	Phalacrocorax carbo	1	29	2017-03-29	Carnivore	Fish-eating species	48°41'10.1"N	3°53'2.8"W
FO219	Wildbird	Phalacrocoracidae	Great_cormorant	Feces	Phalacrocorax carbo	1	17	2017-02-22	Carnivore	Fish-eating species	45°51'21.9"N	1°1'39.4"W
FO22	Wildbird	Anatidae	Brent_goose	Feces	Branta bernicla	1	29	2016-12-12	Herbivore	Aquatic plant-eating species	48°39'12.3"N	4°12'51.3"W
FO220	Wildbird	Phalacrocoracidae	Great_cormorant	Feces	Phalacrocorax carbo	1	17	2017-02-22	Carnivore	Fish-eating species	45°51'21.9"N	1°1'39.4"W
FO221	Wildbird	Anatidae	Mute_swan	Feces	Cygnus olor	1	17	2017-02-22	Herbivore	Aquatic plant-eating species	45°51'21.9"N	1°1'39.4"W
FO222	Wildbird	Anatidae	Mute_swan	Feces	Cygnus olor	1	17	2017-02-22	Herbivore	Aquatic plant-eating species	45°51'21.9"N	1°1'39.4"W
FO223	Wildbird	Anatidae	Mute_swan	Feces	Cygnus olor	1	17	2017-02-22	Herbivore	Aquatic plant-eating species	45°51'21.9"N	1°1'39.4"W
FO226	Wildbird	Laridae	Herring_gull	Feces	Larus argentatus	1	29	2017-04-18	Carnivore	Oportunistic omnivorous feeder	48°21'41.8"N	4°33'15.1"W
FO227	Wildbird	Laridae	Herring_gull	Feces	Larus argentatus	1	29	2017-04-18	Carnivore	Oportunistic omnivorous feeder	48°21'41.8"N	4°33'15.1"W
FO228	Wildbird	Laridae	Herring_gull	Feces	Larus argentatus	1	29	2017-04-18	Carnivore	Oportunistic omnivorous feeder	48°21'41.8"N	4°33'15.1"W
FO229	Wildbird	Laridae	Herring_gull	Feces	Larus argentatus	1	29	2017-04-18	Carnivore	Oportunistic omnivorous feeder	48°21'41.8"N	4°33'15.1"W
FO23	Wildbird	Anatidae	Brent_goose	Feces	Branta bernicla	1	29	2016-12-12	Herbivore	Aquatic plant-eating species	48°39'12.3"N	4°12'51.3"W
FO230	Wildbird	Laridae	Herring_gull	Feces	Larus argentatus	1	29	2017-04-18	Carnivore	Oportunistic omnivorous feeder	48°21'41.8"N	4°33'15.1"W
FO231	Wildbird	Laridae	Herring_gull	Feces	Larus argentatus	1	29	2017-04-18	Carnivore	Oportunistic omnivorous feeder	48°21'41.8"N	4°33'15.1"W
FO232	Wildbird	Laridae	Herring_gull	Feces	Larus argentatus	1	29	2017-04-18	Carnivore	Oportunistic omnivorous feeder	48°21'41.8"N	4°33'15.1"W
FO233	Wildbird	Laridae	Herring_gull	Feces	Larus argentatus	1	29	2017-04-18	Carnivore	Oportunistic omnivorous feeder	48°21'41.8"N	4°33'15.1"W
FO234	Wildbird	Laridae	Herring_gull	Feces	Larus argentatus	1	29	2017-04-18	Carnivore	Oportunistic omnivorous feeder	48°21'41.8"N	4°33'15.1"W
FO235	Wildbird	Laridae	Herring_gull	Feces	Larus argentatus	1	29	2017-04-18	Carnivore	Oportunistic omnivorous feeder	48°21'41.8"N	4°33'15.1"W
FO236	Wildbird	Laridae	Herring_gull	Feces	Larus argentatus	1	29	2017-04-18	Carnivore	Oportunistic omnivorous feeder	48°21'41.8"N	4°33'15.1"W
FO237	Wildbird	Laridae	Herring_gull	Feces	Larus argentatus	1	29	2017-04-18	Carnivore	Oportunistic omnivorous feeder	48°21'41.8"N	4°33'15.1"W
FO238	Wildbird	Laridae	Herring_gull	Feces	Larus argentatus	1	29	2017-04-18	Carnivore	Oportunistic omnivorous feeder	48°21'41.8"N	4°33'15.1"W
FO24	Wildbird	Anatidae	Brent_goose	Feces	Branta bernicla	1	29	2016-12-12	Herbivore	Aquatic plant-eating species	48°39'12.3"N	4°12'51.3"W
FO259	Wildbird	Anatidae	Brent_goose	Feces	Branta bernicla	1	33	2016-12-01	Herbivore	Aquatic plant-eating species	44°45'4.0"N	1°07'9.6" W
FO26	Wildbird	Anatidae	Brent_goose	Feces	Branta bernicla	1	29	2017-01-30	Herbivore	Aquatic plant-eating species	48°38'16.7"N	4°18'27.9"W
FO260	Wildbird	Anatidae	Brent_goose	Feces	Branta bernicla	1	33	2016-12-01	Herbivore	Aquatic plant-eating species	44°45'4.0"N	1°07'9.6" W
FO261	Wildbird	Anatidae	Brent_goose	Feces	Branta bernicla	2	33	2016-12-01	Herbivore	Aquatic plant-eating species	44°45'4.0"N	1°07'9.6" W
FO262	Wildbird	Anatidae	Brent_goose	Feces	Branta bernicla	2	33	2016-12-01	Herbivore	Aquatic plant-eating species	44°45'4.0"N	1°07'9.6" W
FO263	Wildbird	Anatidae	Brent_goose	Feces	Branta bernicla	1	33	2017-02-02	Herbivore	Aquatic plant-eating species	44°38'45.5"N	1°06'43.7"W
FO264	Wildbird	Anatidae	Brent_goose	Feces	Branta bernicla	1	33	2017-02-02	Herbivore	Aquatic plant-eating species	44°38'45.5"N	1°06'43.7"W
FO265	Wildbird	Anatidae	Brent_goose	Feces	Branta bernicla	2	33	2017-02-02	Herbivore	Aquatic plant-eating species	44°38'45.5"N	1°06'43.7"W
FO266	Wildbird	Anatidae	Brent_goose	Feces	Branta bernicla	2	33	2017-02-02	Herbivore	Aquatic plant-eating species	44°38'45.5"N	1°06'43.7"W
FO267	Wildbird	Anatidae	Brent_goose	Feces	Branta bernicla	2	33	2017-02-02	Herbivore	Aquatic plant-eating species	44°38'45.5"N	1°06'43.7"W
FO268	Wildbird	Anatidae	Brent_goose	Feces	Branta bernicla	2	33	2017-02-02	Herbivore	Aquatic plant-eating species	44°38'45.5"N	1°06'43.7"W
FO269	Wildbird	Anatidae	Brent_goose	Feces	Branta bernicla	2	33	2017-02-02	Herbivore	Aquatic plant-eating species	44°38'45.5"N	1°06'43.7"W
FO27	Wildbird	Anatidae	Brent_goose	Feces	Branta bernicla	1	29	2017-01-30	Herbivore	Aquatic plant-eating species	48°38'16.7"N	4°18'27.9"W
FO270	Wildbird	Anatidae	Brent_goose	Feces	Branta bernicla	2	33	2017-02-02	Herbivore	Aquatic plant-eating species	44°38'45.5"N	1°06'43.7"W
FO271	Wildbird	Anatidae	Brent_goose	Feces	Branta bernicla	2	33	2017-02-02	Herbivore	Aquatic plant-eating species	44°38'45.5"N	1°06'43.7"W
FO272	Wildbird	Anatidae	Brent_goose	Feces	Branta bernicla	2	33	2017-02-02	Herbivore	Aquatic plant-eating species	44°38'45.5"N	1°06'43.7"W
FO273	Wildbird	Anatidae	Brent_goose	Feces	Branta bernicla	1	33	2017-02-15	Herbivore	Aquatic plant-eating species	44°45'4.0"N	1°07'9.6"W
FO274	Wildbird	Anatidae	Brent_goose	Feces	Branta bernicla	2	33	2017-02-15	Herbivore	Aquatic plant-eating species	44°45'4.0"N	1°07'9.6"W
FO275	Wildbird	Anatidae	Brent_goose	Feces	Branta bernicla	2	33	2017-02-15	Herbivore	Aquatic plant-eating species	44°45'4.0"N	1°07'9.6"W
FO276	Wildbird	Anatidae	Brent_goose	Feces	Branta bernicla	2	33	2017-02-15	Herbivore	Aquatic plant-eating species	44°45'4.0"N	1°07'9.6"W
FO277	Wildbird	Anatidae	Brent_goose	Feces	Branta bernicla	2	33	2017-02-15	Herbivore	Aquatic plant-eating species	44°45'4.0"N	1°07'9.6"W
FO278	Wildbird	Anatidae	Brent_goose	Feces	Branta bernicla	2	33	2017-02-15	Herbivore	Aquatic plant-eating species	44°45'4.0"N	1°07'9.6"W
FO279	Wildbird	Anatidae	Brent_goose	Feces	Branta bernicla	2	33	2017-02-15	Herbivore	Aquatic plant-eating species	44°45'4.0"N	1°07'9.6"W
FO28	Wildbird	Anatidae	Brent_goose	Feces	Branta bernicla	1	29	2017-01-30	Herbivore	Aquatic plant-eating species	48°38'16.7"N	4°18'27.9"W
FO280	Wildbird	Anatidae	Brent_goose	Feces	Branta bernicla	2	33	2017-02-15	Herbivore	Aquatic plant-eating species	44°45'4.0"N	1°07'9.6"W
FO281	Wildbird	Anatidae	Brent_goose	Feces	Branta bernicla	2	33	2017-02-15	Herbivore	Aquatic plant-eating species	44°38'45.5"N	1°06'43.7"W
FO282	Wildbird	Anatidae	Brent_goose	Feces	Branta bernicla	2	33	2017-02-15	Herbivore	Aquatic plant-eating species	44°38'45.5"N	1°06'43.7"W
FO283	Wildbird	Anatidae	Brent_goose	Feces	Branta bernicla	2	33	2017-02-15	Herbivore	Aquatic plant-eating species	44°38'45.5"N	1°06'43.7"W
FO284	Wildbird	Anatidae	Brent_goose	Feces	Branta bernicla	2	33	2017-02-15	Herbivore	Aquatic plant-eating species	44°38'45.5"N	1°06'43.7"W
FO285	Wildbird	Anatidae	Brent_goose	Feces	Branta bernicla	2	33	2017-02-15	Herbivore	Aquatic plant-eating species	44°38'45.5"N	1°06'43.7"W
FO286	Wildbird	Anatidae	Brent_goose	Feces	Branta bernicla	2	33	2017-02-15	Herbivore	Aquatic plant-eating species	44°38'45.5"N	1°06'43.7"W
FO287	Wildbird	Anatidae	Brent_goose	Feces	Branta bernicla	2	33	2017-02-15	Herbivore	Aquatic plant-eating species	44°38'45.5"N	1°06'43.7"W
FO288	Wildbird	Anatidae	Brent_goose	Feces	Branta bernicla	2	33	2017-02-15	Herbivore	Aquatic plant-eating species	44°38'45.5"N	1°06'43.7"W
FO289	Wildbird	Laridae	Seagull	Feces	Larus spp.	2	29	2017-04-27	Carnivore	Oportunistic omnivorous feeder	48°38'16.7"N	4°18'27.9"W
FO290	Wildbird	Laridae	Seagull	Feces	Larus spp.	2	29	2017-04-27	Carnivore	Oportunistic omnivorous feeder	48°38'16.7"N	4°18'27.9"W
FO291	Wildbird	Laridae	Seagull	Feces	Larus spp.	2	29	2017-04-27	Carnivore	Oportunistic omnivorous feeder	48°38'16.7"N	4°18'27.9"W
FO299	Wildbird	Anatidae	Mute_swan	Feces	Cygnus olor	1	29	2017-04-27	Herbivore	Aquatic plant-eating species	48°39'12.3"N	4°12'51.3"W
FO30	Wildbird	Scolopacidae	Dunlin	Feces	Calidris alpina	1	29	2017-01-30	Carnivore	shoreline-foraging invertebrate feeder	48°39'12.3"N	4°12'51.3"W
FO300	Wildbird	Anatidae	Mute_swan	Feces	Cygnus olor	1	29	2017-04-27	Herbivore	Aquatic plant-eating species	48°39'12.3"N	4°12'51.3"W
FO301	Wildbird	Anatidae	Mute_swan	Feces	Cygnus olor	1	29	2017-04-27	Herbivore	Aquatic plant-eating species	48°39'12.3"N	4°12'51.3"W
FO32	Wildbird	Anatidae	Common_shelduck	Feces	Tadorna tadorna	1	29	2017-01-30	Omnivore	Algae and aquatic invertebrate feeder	48°39'12.3"N	4°12'51.3"W
FO33	Wildbird	Anatidae	Common_shelduck	Feces	Tadorna tadorna	1	29	2017-01-30	Omnivore	Algae and aquatic invertebrate feeder	48°39'12.3"N	4°12'51.3"W
FO34	Wildbird	Anatidae	Common_shelduck	Feces	Tadorna tadorna	1	29	2017-01-30	Omnivore	Algae and aquatic invertebrate feeder	48°39'12.3"N	4°12'51.3"W
FO346	Wildbird	Laridae	Black_backed_gull	Feces	Larus marinus	2	29	2017-05-24	Carnivore	Oportunistic omnivorous feeder	48°25'41.0"N	5°0'45.1"W
FO347	Wildbird	Phalacrocoracidae	European_shag	Feces	Phalacrocorax aristotelis	2	29	2017-05-18	Carnivore	Fish-eating species	48°16'24.3"N	4°38'29.9"W
FO348	Wildbird	Phalacrocoracidae	European_shag	Feces	Phalacrocorax aristotelis	2	29	2017-05-18	Carnivore	Fish-eating species	48°16'24.3"N	4°38'29.9"W
FO349	Wildbird	Phalacrocoracidae	European_shag	Feces	Phalacrocorax aristotelis	2	29	2017-05-18	Carnivore	Fish-eating species	48°16'24.3"N	4°38'29.9"W
FO351	Wildbird	Laridae	Sandwich_tern	Feces	Thalasseus sandvicensis	2	29	2017-05-31	Carnivore	Fish-eating species and invertebrate feeder	47°46'30.5"N	4°1'45.0"W
FO352	Wildbird	Laridae	Sandwich_tern	Feces	Thalasseus sandvicensis	2	29	2017-05-31	Carnivore	Fish-eating species and invertebrate feeder	47°46'30.5"N	4°1'45.0"W
FO353	Wildbird	Laridae	Sandwich_tern	Feces	Thalasseus sandvicensis	2	29	2017-05-31	Carnivore	Fish-eating species and invertebrate feeder	47°46'30.5"N	4°1'45.0"W
FO354	Wildbird	Laridae	Black_headed_gull	Feces	Chroicocephalus ridibundus	2	29	2017-06-19	Omnivore	Oportunistic omnivorous feeder	48°38'16.7"N	4°18'27.9"W
FO355	Wildbird	Laridae	Black_headed_gull	Feces	Chroicocephalus ridibundus	2	29	2017-06-19	Omnivore	Oportunistic omnivorous feeder	48°38'16.7"N	4°18'27.9"W
FO356	Wildbird	Laridae	Black_headed_gull	Feces	Chroicocephalus ridibundus	2	29	2017-06-19	Omnivore	Oportunistic omnivorous feeder	48°38'16.7"N	4°18'27.9"W
FO357	Wildbird	Laridae	Black_headed_gull	Feces	Chroicocephalus ridibundus	2	29	2017-06-19	Omnivore	Oportunistic omnivorous feeder	48°38'16.7"N	4°18'27.9"W
FO358	Wildbird	Laridae	Black_headed_gull	Feces	Chroicocephalus ridibundus	2	29	2017-06-19	Omnivore	Oportunistic omnivorous feeder	48°38'16.7"N	4°18'27.9"W
FO359	Wildbird	Anatidae	Mute_swan	Feces	Cygnus olor	2	29	2017-06-19	Herbivore	Aquatic plant-eating species	48°38'16.7"N	4°18'27.9"W
FO360	Wildbird	Anatidae	Mute_swan	Feces	Cygnus olor	2	29	2017-06-19	Herbivore	Aquatic plant-eating species	48°38'16.7"N	4°18'27.9"W
FO361	Wildbird	Anatidae	Brent_goose	Feces	Branta bernicla	2	29	2017-06-19	Herbivore	Aquatic plant-eating species	48°38'16.7"N	4°18'27.9"W
FO363	Wildbird	Laridae	Seagull	Feces	Larus spp.	2	29	2017-06-19	Carnivore	Oportunistic omnivorous feeder	48°39'12.3"N	4°12'51.3"W
FO365	Wildbird	Laridae	Seagull	Feces	Larus spp.	2	29	2017-06-19	Carnivore	Oportunistic omnivorous feeder	48°39'12.3"N	4°12'51.3"W
FO367	Wildbird	Laridae	Seagull	Feces	Larus spp.	2	29	2017-06-19	Carnivore	Oportunistic omnivorous feeder	48°39'12.3"N	4°12'51.3"W
FO369	Wildbird	Laridae	Seagull	Feces	Larus spp.	2	22	2017-07-10	Carnivore	Oportunistic omnivorous feeder	48°37'48.4"N	2°18'14.1"W
FO37	Wildbird	Laridae	Black_headed_gull	Feces	Chroicocephalus ridibundus	1	29	2017-01-30	Omnivore	Oportunistic omnivorous feeder	48°39'12.3"N	4°12'51.3"W
FO371	Wildbird	Laridae	Seagull	Feces	Larus spp.	2	22	2017-07-10	Carnivore	Oportunistic omnivorous feeder	48°37'48.4"N	2°18'14.1"W
FO373	Wildbird	Laridae	Seagull	Feces	Larus spp.	2	22	2017-07-10	Carnivore	Oportunistic omnivorous feeder	48°37'48.4"N	2°18'14.1"W
FO375	Wildbird	Laridae	Seagull	Feces	Larus spp.	2	22	2017-07-10	Carnivore	Oportunistic omnivorous feeder	48°37'48.4"N	2°18'14.1"W
FO377	Wildbird	Laridae	Seagull	Feces	Larus spp.	2	22	2017-07-10	Carnivore	Oportunistic omnivorous feeder	48°37'48.4"N	2°18'14.1"W
FO379	Wildbird	Laridae	Gull	Feces	Chroicocephalus spp.	2	22	2017-07-10	Omnivore	Oportunistic omnivorous feeder	48°37'48.4"N	2°18'14.1"W
FO38	Wildbird	Laridae	Black_headed_gull	Feces	Chroicocephalus ridibundus	1	29	2017-01-30	Omnivore	Oportunistic omnivorous feeder	48°39'12.3"N	4°12'51.3"W
FO381	Wildbird	Laridae	Gull	Feces	Chroicocephalus spp.	2	22	2017-07-10	Omnivore	Oportunistic omnivorous feeder	48°37'48.4"N	2°18'14.1"W
FO385	Wildbird	Laridae	Gull	Feces	Chroicocephalus spp.	2	22	2017-07-10	Omnivore	Oportunistic omnivorous feeder	48°37'48.4"N	2°18'14.1"W
FO387	Wildbird	Hydrobatidae	Storm_petrel	Feces	Hydrobates pelagicus	2	29	2017-08-23	Carnivore	Planktonophagous and fish-eating species	48°25'41.0"N	5°0'45.1"W
FO388	Wildbird	Scolopacidae	Curlew	Feces	Numenius arquata	2	22	2017-09-26	Carnivore	shoreline-foraging invertebrate feeder	48°31'25.0"N	2°40'42.2W
FO389	Wildbird	Haemotodidae	Oystercatcher	Feces	Haematopus ostralegus	2	22	2017-09-26	Carnivore	Aquatic invertebrate feeder	48°31'25.0"N	2°40'42.2W
FO390	Wildbird	Haemotodidae	Oystercatcher	Feces	Haematopus ostralegus	2	22	2017-09-26	Carnivore	Aquatic invertebrate feeder	48°31'25.0"N	2°40'42.2W
FO391	Wildbird	Haemotodidae	Oystercatcher	Feces	Haematopus ostralegus	2	22	2017-09-26	Carnivore	Aquatic invertebrate feeder	48°31'25.0"N	2°40'42.2W
FO392	Wildbird	Haemotodidae	Oystercatcher	Feces	Haematopus ostralegus	2	22	2017-09-26	Carnivore	Aquatic invertebrate feeder	48°31'25.0"N	2°40'42.2W
FO393	Wildbird	Haemotodidae	Oystercatcher	Feces	Haematopus ostralegus	2	22	2017-09-26	Carnivore	Aquatic invertebrate feeder	48°31'25.0"N	2°40'42.2W
FO394	Wildbird	Laridae	Seagull	Feces	Larus spp.	2	22	2017-09-26	Carnivore	Oportunistic omnivorous feeder	48°31'25.0"N	2°40'42.2W
FO395	Wildbird	Laridae	Seagull	Feces	Larus spp.	2	22	2017-09-26	Carnivore	Oportunistic omnivorous feeder	48°31'25.0"N	2°40'42.2W
FO396	Wildbird	Laridae	Seagull	Feces	Larus spp.	2	22	2017-09-26	Carnivore	Oportunistic omnivorous feeder	48°31'25.0"N	2°40'42.2W
FO397	Wildbird	Laridae	Seagull	Feces	Larus spp.	2	22	2017-09-26	Carnivore	Oportunistic omnivorous feeder	48°31'25.0"N	2°40'42.2W
FO398	Wildbird	Laridae	Seagull	Feces	Larus spp.	2	22	2017-09-26	Carnivore	Oportunistic omnivorous feeder	48°31'25.0"N	2°40'42.2W
FO399	Wildbird	Laridae	Seagull	Feces	Larus spp.	2	22	2017-09-26	Carnivore	Oportunistic omnivorous feeder	48°31'25.0"N	2°40'42.2W
FO4	Wildbird	Anatidae	Common_shelduck	Feces	Tadorna tadorna	1	29	2016-12-12	Omnivore	Algae and aquatic invertebrate feeder	48°38'16.7"N	4°18'27.9"W
FO400	Wildbird	Anatidae	Common_shelduck	Feces	Tadorna tadorna	2	22	2017-09-26	Omnivore	Algae and aquatic invertebrate feeder	48°37'48.4"N	2°18'14.1"W
FO401	Wildbird	Anatidae	Common_shelduck	Feces	Tadorna tadorna	2	22	2017-09-26	Omnivore	Algae and aquatic invertebrate feeder	48°37'48.4"N	2°18'14.1"W
FO402	Wildbird	Anatidae	Common_shelduck	Feces	Tadorna tadorna	2	22	2017-09-26	Omnivore	Algae and aquatic invertebrate feeder	48°37'48.4"N	2°18'14.1"W
FO403	Wildbird	Anatidae	Common_shelduck	Feces	Tadorna tadorna	2	22	2017-09-26	Omnivore	Algae and aquatic invertebrate feeder	48°37'48.4"N	2°18'14.1"W
FO404	Wildbird	Anatidae	Common_shelduck	Feces	Tadorna tadorna	2	22	2017-09-26	Omnivore	Algae and aquatic invertebrate feeder	48°37'48.4"N	2°18'14.1"W
FO405	Wildbird	Anatidae	Common_shelduck	Feces	Tadorna tadorna	2	22	2017-09-26	Omnivore	Algae and aquatic invertebrate feeder	48°37'48.4"N	2°18'14.1"W
FO406	Wildbird	Anatidae	Common_shelduck	Feces	Tadorna tadorna	2	22	2017-09-26	Omnivore	Algae and aquatic invertebrate feeder	48°37'48.4"N	2°18'14.1"W
FO408	Wildbird	Anatidae	Common_shelduck	Feces	Tadorna tadorna	2	22	2017-09-26	Omnivore	Algae and aquatic invertebrate feeder	48°37'48.4"N	2°18'14.1"W
FO41	Wildbird	Laridae	Seagull	Feces	Larus spp.	1	29	2017-01-30	Carnivore	Oportunistic omnivorous feeder	48°39'12.3"N	4°12'51.3"W
FO410	Wildbird	Laridae	Black_headed_gull	Feces	Chroicocephalus ridibundus	2	22	2017-09-26	Omnivore	Oportunistic omnivorous feeder	48°37'48.4"N	2°18'14.1"W
FO411	Wildbird	Laridae	Black_headed_gull	Feces	Chroicocephalus ridibundus	2	22	2017-09-26	Omnivore	Oportunistic omnivorous feeder	48°37'48.4"N	2°18'14.1"W
FO412	Wildbird	Laridae	Black_headed_gull	Feces	Chroicocephalus ridibundus	2	22	2017-09-26	Omnivore	Oportunistic omnivorous feeder	48°37'48.4"N	2°18'14.1"W
FO413	Wildbird	Laridae	Black_headed_gull	Feces	Chroicocephalus ridibundus	2	22	2017-09-26	Omnivore	Oportunistic omnivorous feeder	48°37'48.4"N	2°18'14.1"W
FO416	Wildbird	Laridae	Black_headed_gull	Feces	Chroicocephalus ridibundus	2	22	2017-09-26	Omnivore	Oportunistic omnivorous feeder	48°37'48.4"N	2°18'14.1"W
FO417	Wildbird	Laridae	Black_headed_gull	Feces	Chroicocephalus ridibundus	2	22	2017-09-26	Omnivore	Oportunistic omnivorous feeder	48°37'48.4"N	2°18'14.1"W
FO419	Wildbird	Laridae	Seagull	Feces	Larus spp.	2	22	2017-09-26	Carnivore	Oportunistic omnivorous feeder	48°37'48.4"N	2°18'14.1"W
FO42	Wildbird	Laridae	Black_backed_gull	Feces	Larus marinus	1	29	2017-01-30	Carnivore	Oportunistic omnivorous feeder	48°39'12.3"N	4°12'51.3"W
FO420	Wildbird	Laridae	Seagull	Feces	Larus spp.	2	22	2017-09-26	Carnivore	Oportunistic omnivorous feeder	48°37'48.4"N	2°18'14.1"W
FO421	Wildbird	Laridae	Seagull	Feces	Larus spp.	2	22	2017-09-26	Carnivore	Oportunistic omnivorous feeder	48°37'48.4"N	2°18'14.1"W
FO422	Wildbird	Laridae	Seagull	Feces	Larus spp.	2	22	2017-09-26	Carnivore	Oportunistic omnivorous feeder	48°37'48.4"N	2°18'14.1"W
FO424	Wildbird	Laridae	Seagull	Feces	Larus spp.	2	22	2017-09-26	Carnivore	Oportunistic omnivorous feeder	48°37'48.4"N	2°18'14.1"W
FO427	Wildbird	Laridae	Seagull	Feces	Larus spp.	2	22	2017-09-26	Carnivore	Oportunistic omnivorous feeder	48°37'48.4"N	2°18'14.1"W
FO428	Wildbird	Laridae	Seagull	Feces	Larus spp.	2	22	2017-09-26	Carnivore	Oportunistic omnivorous feeder	48°37'48.4"N	2°18'14.1"W
FO431	Wildbird	Anatidae	Mute_swan	Feces	Cygnus olor	2	17	2017-10-10	Herbivore	Aquatic plant-eating species	48°48'14.9"N	1°08'12.0"W
FO433	Wildbird	Anatidae	Mute_swan	Feces	Cygnus olor	2	17	2017-10-10	Herbivore	Aquatic plant-eating species	48°48'14.9"N	1°08'12.0"W
FO434	Wildbird	Anatidae	Mute_swan	Feces	Cygnus olor	2	17	2017-10-10	Herbivore	Aquatic plant-eating species	48°48'14.9"N	1°08'12.0"W
FO435	Wildbird	Anatidae	Mute_swan	Feces	Cygnus olor	2	17	2017-10-10	Herbivore	Aquatic plant-eating species	48°48'14.9"N	1°08'12.0"W
FO436	Wildbird	Laridae	Seagull	Feces	Larus spp.	2	17	2017-10-10	Carnivore	Oportunistic omnivorous feeder	48°48'14.9"N	1°08'12.0"W
FO437	Wildbird	Laridae	Seagull	Feces	Larus spp.	2	17	2017-10-10	Carnivore	Oportunistic omnivorous feeder	48°48'14.9"N	1°08'12.0"W
FO438	Wildbird	Laridae	Seagull	Feces	Larus spp.	2	17	2017-10-10	Carnivore	Oportunistic omnivorous feeder	48°48'14.9"N	1°08'12.0"W
FO439	Wildbird	Laridae	Seagull	Feces	Larus spp.	2	17	2017-10-10	Carnivore	Oportunistic omnivorous feeder	48°48'14.9"N	1°08'12.0"W
FO45	Wildbird	Anatidae	Brent_goose	Feces	Branta bernicla	1	22	2017-01-30	Herbivore	Aquatic plant-eating species	48°37'48.4"N	2°18'14.1"W
FO459	Wildbird	Hydrobatidae	Storm_petrel	Feces	Hydrobates pelagicus	2	29	2017-08-23	Carnivore	Planktonophagous and fish-eating species	48°25'41.0"N	5°0'45.1"W
FO46	Wildbird	Anatidae	Brent_goose	Feces	Branta bernicla	1	22	2017-01-30	Herbivore	Aquatic plant-eating species	48°37'48.4"N	2°18'14.1"W
FO47	Wildbird	Anatidae	Brent_goose	Feces	Branta bernicla	1	22	2017-01-30	Herbivore	Aquatic plant-eating species	48°37'48.4"N	2°18'14.1"W
FO48	Wildbird	Anatidae	Brent_goose	Feces	Branta bernicla	1	22	2017-01-30	Herbivore	Aquatic plant-eating species	48°37'48.4"N	2°18'14.1"W
FO49	Wildbird	Anatidae	Brent_goose	Feces	Branta bernicla	1	22	2017-01-30	Herbivore	Aquatic plant-eating species	48°37'48.4"N	2°18'14.1"W
FO5	Wildbird	Anatidae	Common_shelduck	Feces	Tadorna tadorna	1	29	2016-12-12	Omnivore	Algae and aquatic invertebrate feeder	48°38'16.7"N	4°18'27.9"W
FO50	Wildbird	Anatidae	Brent_goose	Feces	Branta bernicla	1	22	2017-01-30	Herbivore	Aquatic plant-eating species	48°37'48.4"N	2°18'14.1"W
FO52	Wildbird	Anatidae	Brent_goose	Feces	Branta bernicla	1	22	2017-01-30	Herbivore	Aquatic plant-eating species	48°37'48.4"N	2°18'14.1"W
FO53	Wildbird	Anatidae	Brent_goose	Feces	Branta bernicla	1	22	2017-01-30	Herbivore	Aquatic plant-eating species	48°37'48.4"N	2°18'14.1"W
FO55	Wildbird	Laridae	Seagull	Feces	Larus spp.	1	22	2017-01-30	Carnivore	Oportunistic omnivorous feeder	48°37'48.4"N	2°18'14.1"W
FO56	Wildbird	Laridae	Seagull	Feces	Larus spp.	1	22	2017-01-30	Carnivore	Oportunistic omnivorous feeder	48°37'48.4"N	2°18'14.1"W
FO57	Wildbird	Laridae	Seagull	Feces	Larus spp.	1	22	2017-01-30	Carnivore	Oportunistic omnivorous feeder	48°37'48.4"N	2°18'14.1"W
FO58	Wildbird	Laridae	Seagull	Feces	Larus spp.	1	22	2017-01-30	Carnivore	Oportunistic omnivorous feeder	48°37'48.4"N	2°18'14.1"W
FO59	Wildbird	Laridae	Seagull	Feces	Larus spp.	1	22	2017-01-30	Carnivore	Oportunistic omnivorous feeder	48°37'48.4"N	2°18'14.1"W
FO6	Wildbird	Anatidae	Common_shelduck	Feces	Tadorna tadorna	1	29	2016-12-12	Omnivore	Algae and aquatic invertebrate feeder	48°38'16.7"N	4°18'27.9"W
FO60	Wildbird	Laridae	Seagull	Feces	Larus spp.	1	22	2017-01-30	Carnivore	Oportunistic omnivorous feeder	48°37'48.4"N	2°18'14.1"W
FO62	Wildbird	Laridae	Seagull	Feces	Larus spp.	1	22	2017-01-30	Carnivore	Oportunistic omnivorous feeder	48°37'48.4"N	2°18'14.1"W
FO64	Wildbird	Scolopacidae	Dunlin	Feces	Calidris alpina	1	22	2017-01-30	Carnivore	shoreline-foraging invertebrate feeder	48°37'48.4"N	2°18'14.1"W
FO68	Wildbird	Scolopacidae	Dunlin	Feces	Calidris alpina	1	22	2017-01-30	Carnivore	shoreline-foraging invertebrate feeder	48°37'48.4"N	2°18'14.1"W
FO7	Wildbird	Anatidae	Common_shelduck	Feces	Tadorna tadorna	1	29	2016-12-12	Omnivore	Algae and aquatic invertebrate feeder	48°38'16.7"N	4°18'27.9"W
FO71	Wildbird	Scolopacidae	Dunlin	Feces	Calidris alpina	1	22	2017-01-30	Carnivore	shoreline-foraging invertebrate feeder	48°37'48.4"N	2°18'14.1"W
FO72	Wildbird	Scolopacidae	Dunlin	Feces	Calidris alpina	1	22	2017-01-30	Carnivore	shoreline-foraging invertebrate feeder	48°37'48.4"N	2°18'14.1"W
FO74	Wildbird	Anatidae	Brent_goose	Feces	Branta bernicla	1	22	2017-01-31	Herbivore	Aquatic plant-eating species	48°31'25.0"N	2°40'42.2W
FO75	Wildbird	Anatidae	Brent_goose	Feces	Branta bernicla	1	22	2017-01-31	Herbivore	Aquatic plant-eating species	48°31'25.0"N	2°40'42.2W
FO76	Wildbird	Anatidae	Brent_goose	Feces	Branta bernicla	1	22	2017-01-31	Herbivore	Aquatic plant-eating species	48°31'25.0"N	2°40'42.2W
FO77	Wildbird	Scolopacidae	Curlew	Feces	Numenius arquata	1	22	2017-01-31	Carnivore	shoreline-foraging invertebrate feeder	48°31'25.0"N	2°40'42.2W
FO78	Wildbird	Scolopacidae	Curlew	Feces	Numenius arquata	1	22	2017-01-31	Carnivore	shoreline-foraging invertebrate feeder	48°31'25.0"N	2°40'42.2W
FO79	Wildbird	Scolopacidae	Curlew	Feces	Numenius arquata	1	22	2017-01-31	Carnivore	shoreline-foraging invertebrate feeder	48°31'25.0"N	2°40'42.2W
FO80	Wildbird	Haemotodidae	Oystercatcher	Feces	Haematopus ostralegus	1	22	2017-01-31	Carnivore	Aquatic invertebrate feeder	48°31'25.0"N	2°40'42.2W
FO81	Wildbird	Haemotodidae	Oystercatcher	Feces	Haematopus ostralegus	1	22	2017-01-31	Carnivore	Aquatic invertebrate feeder	48°31'25.0"N	2°40'42.2W
FO82	Wildbird	Haemotodidae	Oystercatcher	Feces	Haematopus ostralegus	1	22	2017-01-31	Carnivore	Aquatic invertebrate feeder	48°31'25.0"N	2°40'42.2W
FO83	Wildbird	Haemotodidae	Oystercatcher	Feces	Haematopus ostralegus	1	22	2017-01-31	Carnivore	Aquatic invertebrate feeder	48°31'25.0"N	2°40'42.2W
FO84	Wildbird	Haemotodidae	Oystercatcher	Feces	Haematopus ostralegus	1	22	2017-01-31	Carnivore	Aquatic invertebrate feeder	48°31'25.0"N	2°40'42.2W
FO85	Wildbird	Haemotodidae	Oystercatcher	Feces	Haematopus ostralegus	1	22	2017-01-31	Carnivore	Aquatic invertebrate feeder	48°31'25.0"N	2°40'42.2W
FO86	Wildbird	Haemotodidae	Oystercatcher	Feces	Haematopus ostralegus	1	22	2017-01-31	Carnivore	Aquatic invertebrate feeder	48°31'25.0"N	2°40'42.2W
FO87	Wildbird	Haemotodidae	Oystercatcher	Feces	Haematopus ostralegus	1	22	2017-01-31	Carnivore	Aquatic invertebrate feeder	48°31'25.0"N	2°40'42.2W
FO88	Wildbird	Haemotodidae	Oystercatcher	Feces	Haematopus ostralegus	1	22	2017-01-31	Carnivore	Aquatic invertebrate feeder	48°31'25.0"N	2°40'42.2W
FO89	Wildbird	Anatidae	Mallard	Feces	Anas platyrhynchos	1	22	2017-02-08	Omnivore	Aquatic invertebrate and seed feeder	48°31'25.0"N	2°40'42.2W
FO90	Wildbird	Anatidae	Mallard	Feces	Anas platyrhynchos	1	22	2017-02-08	Omnivore	Aquatic invertebrate and seed feeder	48°31'25.0"N	2°40'42.2W
FO91	Wildbird	Anatidae	Mallard	Feces	Anas platyrhynchos	1	22	2017-02-08	Omnivore	Aquatic invertebrate and seed feeder	48°31'25.0"N	2°40'42.2W
FO92	Wildbird	Anatidae	Mallard	Feces	Anas platyrhynchos	1	22	2017-02-08	Omnivore	Aquatic invertebrate and seed feeder	48°31'25.0"N	2°40'42.2W
FO93	Wildbird	Anatidae	Mallard	Feces	Anas platyrhynchos	1	22	2017-02-08	Omnivore	Aquatic invertebrate and seed feeder	48°31'25.0"N	2°40'42.2W
FO94	Wildbird	Anatidae	Mallard	Feces	Anas platyrhynchos	1	22	2017-02-08	Omnivore	Aquatic invertebrate and seed feeder	48°31'25.0"N	2°40'42.2W
FO95	Wildbird	Anatidae	Mallard	Feces	Anas platyrhynchos	1	22	2017-02-08	Omnivore	Aquatic invertebrate and seed feeder	48°31'25.0"N	2°40'42.2W
FO96	Wildbird	Anatidae	Mallard	Feces	Anas platyrhynchos	1	22	2017-02-08	Omnivore	Aquatic invertebrate and seed feeder	48°31'25.0"N	2°40'42.2W
FO97	Wildbird	Anatidae	Mallard	Feces	Anas platyrhynchos	1	22	2017-02-08	Omnivore	Aquatic invertebrate and seed feeder	48°31'25.0"N	2°40'42.2W
FO98	Wildbird	Anatidae	Mallard	Feces	Anas platyrhynchos	1	22	2017-02-08	Omnivore	Aquatic invertebrate and seed feeder	48°31'25.0"N	2°40'42.2W
FO99	Wildbird	Anatidae	Mallard	Feces	Anas platyrhynchos	1	22	2017-02-08	Omnivore	Aquatic invertebrate and seed feeder	48°31'25.0"N	2°40'42.2W
FO1	Poultry	Anatidae	Breeding_ducks	Feces	Anas spp.	1	34	2016-09-11	Omnivore	Seeds feeder	NA	NA
FO1-10	Poultry	Phasianidae	Chicken	Feces	Gallus spp.	1	29	2015-05-13	Omnivore	Seeds feeder	NA	NA
FO1-11	Poultry	Phasianidae	Chicken	Feces	Gallus spp.	1	29	2015-05-13	Omnivore	Seeds feeder	NA	NA
FO1-12	Poultry	Phasianidae	Chicken	Feces	Gallus spp.	1	29	2015-05-13	Omnivore	Seeds feeder	NA	NA
FO1-2	Poultry	Anatidae	Breeding_ducks	Feces	Anas spp.	1	34	2016-09-11	Omnivore	Seeds feeder	NA	NA
FO1-3	Poultry	Anatidae	Breeding_ducks	Feces	Anas spp.	1	34	2016-09-11	Omnivore	Seeds feeder	NA	NA
FO1-4	Poultry	Phasianidae	Turkey	Feces	Meleagris spp.	1	22	2015-05-20	Omnivore	Seeds feeder	NA	NA
FO1-5	Poultry	Phasianidae	Turkey	Feces	Meleagris spp.	1	22	2015-05-20	Omnivore	Seeds feeder	NA	NA
FO1-6	Poultry	Phasianidae	Turkey	Feces	Meleagris spp.	1	22	2015-05-20	Omnivore	Seeds feeder	NA	NA
FO1-7	Poultry	Phasianidae	Chicken	Feces	Gallus spp.	1	29	2015-05-13	Omnivore	Seeds feeder	NA	NA
FO1-8	Poultry	Phasianidae	Chicken	Feces	Gallus spp.	1	29	2015-05-13	Omnivore	Seeds feeder	NA	NA
FO1-9	Poultry	Phasianidae	Chicken	Feces	Gallus spp.	1	29	2015-05-13	Omnivore	Seeds feeder	NA	NA
FO239	Poultry	Phasianidae	Chicken	Feces	Gallus spp.	1	40	2017-04-04	Omnivore	Seeds feeder	NA	NA
FO240	Poultry	Phasianidae	Chicken	Feces	Gallus spp.	1	40	2017-04-04	Omnivore	Seeds feeder	NA	NA
FO241	Poultry	Phasianidae	Chicken	Feces	Gallus spp.	1	40	2017-04-04	Omnivore	Seeds feeder	NA	NA
FO242	Poultry	Phasianidae	Chicken	Feces	Gallus spp.	1	40	2017-04-04	Omnivore	Seeds feeder	NA	NA
FO243	Poultry	Phasianidae	Chicken	Feces	Gallus spp.	1	40	2017-04-04	Omnivore	Seeds feeder	NA	NA
FO244	Poultry	Phasianidae	Chicken	Feces	Gallus spp.	1	40	2017-04-04	Omnivore	Seeds feeder	NA	NA
FO245	Poultry	Phasianidae	Chicken	Feces	Gallus spp.	1	40	2017-04-04	Omnivore	Seeds feeder	NA	NA
FO246	Poultry	Phasianidae	Chicken	Feces	Gallus spp.	1	40	2017-04-04	Omnivore	Seeds feeder	NA	NA
FO247	Poultry	Phasianidae	Chicken	Feces	Gallus spp.	1	40	2017-04-04	Omnivore	Seeds feeder	NA	NA
FO248	Poultry	Numididae	Guinea_fowl	Feces	Numida meleagris	1	40	2017-04-04	Omnivore	Seeds feeder	NA	NA
FO249	Poultry	Numididae	Guinea_fowl	Feces	Numida meleagris	1	40	2017-04-04	Omnivore	Seeds feeder	NA	NA
FO250	Poultry	Numididae	Guinea_fowl	Feces	Numida meleagris	1	40	2017-04-04	Omnivore	Seeds feeder	NA	NA
FO251	Poultry	Numididae	Guinea_fowl	Feces	Numida meleagris	1	40	2017-04-04	Omnivore	Seeds feeder	NA	NA
FO252	Poultry	Numididae	Guinea_fowl	Feces	Numida meleagris	1	40	2017-04-04	Omnivore	Seeds feeder	NA	NA
FO253	Poultry	Numididae	Guinea_fowl	Feces	Numida meleagris	1	40	2017-04-04	Omnivore	Seeds feeder	NA	NA
FO254	Poultry	Numididae	Guinea_fowl	Feces	Numida meleagris	1	40	2017-04-04	Omnivore	Seeds feeder	NA	NA
FO255	Poultry	Numididae	Guinea_fowl	Feces	Numida meleagris	1	40	2017-04-10	Omnivore	Seeds feeder	NA	NA
FO256	Poultry	Numididae	Guinea_fowl	Feces	Numida meleagris	1	40	2017-04-10	Omnivore	Seeds feeder	NA	NA
FO257	Poultry	Numididae	Guinea_fowl	Feces	Numida meleagris	1	40	2017-04-10	Omnivore	Seeds feeder	NA	NA
FO258	Poultry	Numididae	Guinea_fowl	Feces	Numida meleagris	1	40	2017-04-10	Omnivore	Seeds feeder	NA	NA
FO306	Poultry	Phasianidae	Turkey	Poultry_litter	Meleagris spp.	1	22	2015-11-06	Omnivore	Seeds feeder	NA	NA
FO309	Poultry	Phasianidae	Chicken	Poultry_litter	Gallus spp.	1	22	2015-01-09	Omnivore	Seeds feeder	NA	NA
FO310	Poultry	Phasianidae	Chicken	Poultry_litter	Gallus spp.	1	22	2015-07-31	Omnivore	Seeds feeder	NA	NA
FO311	Poultry	Phasianidae	Chicken	Poultry_litter	Gallus spp.	1	22	2015-07-30	Omnivore	Seeds feeder	NA	NA
FO312	Poultry	Phasianidae	Chicken	Poultry_litter	Gallus spp.	1	22	2015-08-05	Omnivore	Seeds feeder	NA	NA
FO313	Poultry	Phasianidae	Chicken	Poultry_litter	Gallus spp.	1	22	2014-11-19	Omnivore	Seeds feeder	NA	NA
FO315	Poultry	Phasianidae	Turkey	Poultry_litter	Meleagris spp.	1	22	2015-01-07	Omnivore	Seeds feeder	NA	NA
FO316	Poultry	Phasianidae	Turkey	Poultry_litter	Meleagris spp.	1	22	2015-01-07	Omnivore	Seeds feeder	NA	NA
FO317	Poultry	Phasianidae	Turkey	Poultry_litter	Meleagris spp.	1	22	2015-01-07	Omnivore	Seeds feeder	NA	NA
FO318	Poultry	Phasianidae	Turkey	Poultry_litter	Meleagris spp.	1	22	2015-02-27	Omnivore	Seeds feeder	NA	NA
FO319	Poultry	Phasianidae	Turkey	Poultry_litter	Meleagris spp.	1	22	2015-02-05	Omnivore	Seeds feeder	NA	NA
FO320	Poultry	Phasianidae	Turkey	Poultry_litter	Meleagris spp.	1	22	2015-02-06	Omnivore	Seeds feeder	NA	NA
FO321	Poultry	Phasianidae	Chicken	Poultry_litter	Gallus spp.	1	22	2015-12-02	Omnivore	Seeds feeder	NA	NA
FO322	Poultry	Phasianidae	Chicken	Poultry_litter	Gallus spp.	1	22	2015-08-04	Omnivore	Seeds feeder	NA	NA
FO323	Poultry	Phasianidae	Chicken	Poultry_litter	Gallus spp.	1	22	2015-05-04	Omnivore	Seeds feeder	NA	NA
FO324	Poultry	Phasianidae	Chicken	Poultry_litter	Gallus spp.	1	22	2014-07-18	Omnivore	Seeds feeder	NA	NA
FO429	Poultry	Phasianidae	Chicken	Feces	Gallus spp.	2	22	2017-10-12	Omnivore	Seeds feeder	NA	NA
FO430	Poultry	Phasianidae	Chicken	Feces	Gallus spp.	2	22	2017-10-12	Omnivore	Seeds feeder	NA	NA
FO440	Poultry	Anatidae	Domestic_geese	Feces	Anser brachyrhynchus	2	76	2017-08-04	Herbivore	Aquatic plant-eating species	NA	NA
FO441	Poultry	Anatidae	Domestic_geese	Feces	Anser erythropus	2	76	2017-08-05	Herbivore	Aquatic plant-eating species	NA	NA
FO442	Poultry	Anatidae	Domestic_swan	Feces	Cygnus atratus	2	76	2017-08-03	Herbivore	Aquatic plant-eating species	NA	NA
FO443	Poultry	Anatidae	Domestic_swan	Feces	Cygnus immutabilis	2	76	2017-08-03	Herbivore	Aquatic plant-eating species	NA	NA
FO444	Poultry	Anatidae	Domestic_swan	Feces	Cygnus melancoryphus	2	76	2017-08-03	Herbivore	Aquatic plant-eating species	NA	NA
FO445	Poultry	Anatidae	Domestic_swan	Feces	Cygnus immutabilis	2	76	2017-08-03	Herbivore	Aquatic plant-eating species	NA	NA
FO446	Poultry	Anatidae	Domestic_swan	Feces	Cygnus melancoryphus	2	76	2017-08-03	Herbivore	Aquatic plant-eating species	NA	NA
FO447	Poultry	Anatidae	Domestic_swan	Feces	Cygnus atratus	2	76	2017-08-03	Herbivore	Aquatic plant-eating species	NA	NA
FO448	Poultry	Anatidae	Domestic_geese	Feces	Anser indicus	2	76	2017-08-06	Herbivore	Aquatic plant-eating species	NA	NA
FO449	Poultry	Anatidae	Domestic_geese	Feces	Anser anser	2	76	2017-08-07	Herbivore	Aquatic plant-eating species	NA	NA
FO450	Poultry	Anatidae	Domestic_geese	Feces	Neochen jubata	2	76	2017-08-10	Herbivore	Aquatic plant-eating species	NA	NA
FO451	Poultry	Anatidae	Domestic_geese	Feces	Chen caerulescens	2	76	2017-08-08	Herbivore	Aquatic plant-eating species	NA	NA
FO452	Poultry	Anatidae	Domestic_geese	Feces	Chen rossii	2	76	2017-08-09	Herbivore	Aquatic plant-eating species	NA	NA
FO453	Poultry	Anatidae	Domestic_geese	Feces	Branta leucopsis	2	76	2017-08-04	Herbivore	Aquatic plant-eating species	NA	NA
FO454	Poultry	Anatidae	Domestic_geese	Feces	Cyanochen cyanoptera	2	76	2017-08-04	Herbivore	Aquatic plant-eating species	NA	NA
FO455	Poultry	Anatidae	Domestic_geese	Feces	Branta canadensis	2	76	2017-08-03	Herbivore	Aquatic plant-eating species	NA	NA
FO456	Poultry	Anatidae	Domestic_geese	Feces	Branta sandvicensis	2	76	2017-08-04	Herbivore	Aquatic plant-eating species	NA	NA
FB10-1_	Cattle	Bovidae	Cow_feces	Feces	Bos taurus	2	29	2017-09-07	Herbivore	Plant-eating	NA	NA
FB10-2	Cattle	Bovidae	Cow_feces	Feces	Bos taurus	2	29	2017-09-07	Herbivore	Plant-eating	NA	NA
FB11-1	Cattle	Bovidae	Cow_feces	Feces	Bos taurus	2	29	2017-09-07	Herbivore	Plant-eating	NA	NA
FB11-2_	Cattle	Bovidae	Cow_feces	Feces	Bos taurus	2	29	2017-09-07	Herbivore	Plant-eating	NA	NA
FB12-1	Cattle	Bovidae	Cow_feces	Feces	Bos taurus	2	29	2017-09-07	Herbivore	Plant-eating	NA	NA
FB12-2	Cattle	Bovidae	Cow_feces	Feces	Bos taurus	2	29	2017-09-07	Herbivore	Plant-eating	NA	NA
FB13-1	Cattle	Bovidae	Cow_feces	Feces	Bos taurus	2	29	2017-09-07	Herbivore	Plant-eating	NA	NA
FB13-2	Cattle	Bovidae	Cow_feces	Feces	Bos taurus	2	29	2017-09-07	Herbivore	Plant-eating	NA	NA
FB14-1	Cattle	Bovidae	Cow_feces	Feces	Bos taurus	2	29	2017-09-07	Herbivore	Plant-eating	NA	NA
FB14-2	Cattle	Bovidae	Cow_feces	Feces	Bos taurus	2	29	2017-09-07	Herbivore	Plant-eating	NA	NA
FB15	Cattle	Bovidae	Cow_feces	Feces	Bos taurus	2	22	2017-10-12	Herbivore	Plant-eating	NA	NA
FB16	Cattle	Bovidae	Cow_feces	Feces	Bos taurus	2	22	2017-10-12	Herbivore	Plant-eating	NA	NA
FB17	Cattle	Bovidae	Cow_feces	Feces	Bos taurus	2	22	2017-10-12	Herbivore	Plant-eating	NA	NA
FB18	Cattle	Bovidae	Cow_feces	Feces	Bos taurus	2	22	2017-10-12	Herbivore	Plant-eating	NA	NA
FB19	Cattle	Bovidae	Cow_feces	Feces	Bos taurus	2	22	2017-10-12	Herbivore	Plant-eating	NA	NA
FB20	Cattle	Bovidae	Cow_feces	Feces	Bos taurus	2	22	2017-10-12	Herbivore	Plant-eating	NA	NA
FB5-1	Cattle	Bovidae	Cow_feces	Feces	Bos taurus	2	29	2017-09-07	Herbivore	Plant-eating	NA	NA
FB5-2	Cattle	Bovidae	Cow_feces	Feces	Bos taurus	2	29	2017-09-07	Herbivore	Plant-eating	NA	NA
FB6-1	Cattle	Bovidae	Cow_feces	Feces	Bos taurus	2	29	2017-09-07	Herbivore	Plant-eating	NA	NA
FB6-2	Cattle	Bovidae	Cow_feces	Feces	Bos taurus	2	29	2017-09-07	Herbivore	Plant-eating	NA	NA
FB7-1	Cattle	Bovidae	Cow_feces	Feces	Bos taurus	2	29	2017-09-07	Herbivore	Plant-eating	NA	NA
FB7-2	Cattle	Bovidae	Cow_feces	Feces	Bos taurus	2	29	2017-09-07	Herbivore	Plant-eating	NA	NA
FB8-1	Cattle	Bovidae	Cow_feces	Feces	Bos taurus	2	29	2017-09-07	Herbivore	Plant-eating	NA	NA
FB8-2	Cattle	Bovidae	Cow_feces	Feces	Bos taurus	2	29	2017-09-07	Herbivore	Plant-eating	NA	NA
FB9-1	Cattle	Bovidae	Cow_feces	Feces	Bos taurus	2	29	2017-09-07	Herbivore	Plant-eating	NA	NA
FB9-2	Cattle	Bovidae	Cow_feces	Feces	Bos taurus	2	29	2017-09-07	Herbivore	Plant-eating	NA	NA
FF3-1	Cattle	Bovidae	Cow_manure	Bos_solid_manure	Bos taurus	2	29	2017-09-07	Herbivore	Plant-eating	NA	NA
FF3-2	Cattle	Bovidae	Cow_manure	Bos_solid_manure	Bos taurus	2	29	2017-09-07	Herbivore	Plant-eating	NA	NA
FF4-1	Cattle	Bovidae	Cow_manure	Bos_solid_manure	Bos taurus	2	29	2017-09-07	Herbivore	Plant-eating	NA	NA
FF4-2	Cattle	Bovidae	Cow_manure	Bos_solid_manure	Bos taurus	2	29	2017-09-07	Herbivore	Plant-eating	NA	NA
FF5	Cattle	Bovidae	Cow_manure	Bos_solid_manure	Bos taurus	2	22	2017-10-12	Herbivore	Plant-eating	NA	NA
FF6	Cattle	Bovidae	Cow_manure	Bos_solid_manure	Bos taurus	2	22	2017-10-12	Herbivore	Plant-eating	NA	NA
FF7	Cattle	Bovidae	Cow_manure	Bos_solid_manure	Bos taurus	2	22	2017-10-12	Herbivore	Plant-eating	NA	NA
FFP1	Pigs	Suidae	Pig_manure	Pig_solid_manure	Sus scrofa domesticus	2	22	2017-10-12	Omnivore	Omnivorous	NA	NA
FFP2	Pigs	Suidae	Pig_manure	Pig_solid_manure	Sus scrofa domesticus	2	22	2017-10-12	Omnivore	Omnivorous	NA	NA
FL15-1	Pigs	Suidae	Pig_slurry	Pig_liquid_manure	Sus scrofa domesticus	2	29	2017-09-07	Omnivore	Omnivorous	NA	NA
FL15-2	Pigs	Suidae	Pig_slurry	Pig_liquid_manure	Sus scrofa domesticus	2	29	2017-09-07	Omnivore	Omnivorous	NA	NA
FL15-3	Pigs	Suidae	Pig_slurry	Pig_liquid_manure	Sus scrofa domesticus	2	29	2017-09-07	Omnivore	Omnivorous	NA	NA
FL15-4	Pigs	Suidae	Pig_slurry	Pig_liquid_manure	Sus scrofa domesticus	2	29	2017-09-07	Omnivore	Omnivorous	NA	NA
FL15-5	Pigs	Suidae	Pig_slurry	Pig_liquid_manure	Sus scrofa domesticus	2	29	2017-09-07	Omnivore	Omnivorous	NA	NA
FL16-3	Pigs	Suidae	Pig_slurry	Pig_liquid_manure	Sus scrofa domesticus	2	29	2017-09-07	Omnivore	Omnivorous	NA	NA
FL16-4	Pigs	Suidae	Pig_slurry	Pig_liquid_manure	Sus scrofa domesticus	2	29	2017-09-07	Omnivore	Omnivorous	NA	NA
FL16-5	Pigs	Suidae	Pig_slurry	Pig_liquid_manure	Sus scrofa domesticus	2	29	2017-09-07	Omnivore	Omnivorous	NA	NA
FL17-1	Pigs	Suidae	Pig_slurry	Pig_liquid_manure	Sus scrofa domesticus	2	22	2017-10-12	Omnivore	Omnivorous	NA	NA
FL17-3	Pigs	Suidae	Pig_slurry	Pig_liquid_manure	Sus scrofa domesticus	2	22	2017-10-12	Omnivore	Omnivorous	NA	NA
FL17-4	Pigs	Suidae	Pig_slurry	Pig_liquid_manure	Sus scrofa domesticus	2	22	2017-10-12	Omnivore	Omnivorous	NA	NA
FL17-5	Pigs	Suidae	Pig_slurry	Pig_liquid_manure	Sus scrofa domesticus	2	22	2017-10-12	Omnivore	Omnivorous	NA	NA
FL18-1	Pigs	Suidae	Pig_slurry	Pig_liquid_manure	Sus scrofa domesticus	2	22	2017-10-12	Omnivore	Omnivorous	NA	NA
FL18-3	Pigs	Suidae	Pig_slurry	Pig_liquid_manure	Sus scrofa domesticus	2	22	2017-10-12	Omnivore	Omnivorous	NA	NA
FL18-4	Pigs	Suidae	Pig_slurry	Pig_liquid_manure	Sus scrofa domesticus	2	22	2017-10-12	Omnivore	Omnivorous	NA	NA
FL18-5	Pigs	Suidae	Pig_slurry	Pig_liquid_manure	Sus scrofa domesticus	2	22	2017-10-12	Omnivore	Omnivorous	NA	NA
FL19-1	Pigs	Suidae	Pig_slurry	Pig_liquid_manure	Sus scrofa domesticus	2	22	2017-10-12	Omnivore	Omnivorous	NA	NA
FL19-3	Pigs	Suidae	Pig_slurry	Pig_liquid_manure	Sus scrofa domesticus	2	22	2017-10-12	Omnivore	Omnivorous	NA	NA
FL19-4	Pigs	Suidae	Pig_slurry	Pig_liquid_manure	Sus scrofa domesticus	2	22	2017-10-12	Omnivore	Omnivorous	NA	NA
FL19-5	Pigs	Suidae	Pig_slurry	Pig_liquid_manure	Sus scrofa domesticus	2	22	2017-10-12	Omnivore	Omnivorous	NA	NA
FL20-1	Pigs	Suidae	Pig_slurry	Pig_liquid_manure	Sus scrofa domesticus	2	22	2017-10-12	Omnivore	Omnivorous	NA	NA
FL20-3	Pigs	Suidae	Pig_slurry	Pig_liquid_manure	Sus scrofa domesticus	2	22	2017-10-12	Omnivore	Omnivorous	NA	NA
FL20-4	Pigs	Suidae	Pig_slurry	Pig_liquid_manure	Sus scrofa domesticus	2	22	2017-10-12	Omnivore	Omnivorous	NA	NA
FL20-5	Pigs	Suidae	Pig_slurry	Pig_liquid_manure	Sus scrofa domesticus	2	22	2017-10-12	Omnivore	Omnivorous	NA	NA
FP10	Pigs	Suidae	Pig_feces	Feces	Sus scrofa domesticus	2	22	2017-10-12	Omnivore	Omnivorous	NA	NA
FP1-1	Pigs	Suidae	Pig_feces	Feces	Sus scrofa domesticus	2	29	2017-09-07	Omnivore	Omnivorous	NA	NA
FP1-2	Pigs	Suidae	Pig_feces	Feces	Sus scrofa domesticus	2	29	2017-09-07	Omnivore	Omnivorous	NA	NA
FP1-2	Pigs	Suidae	Pig_feces	Feces	Sus scrofa domesticus	2	29	2017-09-07	Omnivore	Omnivorous	NA	NA
FP2-2	Pigs	Suidae	Pig_feces	Feces	Sus scrofa domesticus	2	29	2017-09-07	Omnivore	Omnivorous	NA	NA
FP4	Pigs	Suidae	Pig_feces	Feces	Sus scrofa domesticus	2	22	2017-10-12	Omnivore	Omnivorous	NA	NA
FP5	Pigs	Suidae	Pig_feces	Feces	Sus scrofa domesticus	2	22	2017-10-12	Omnivore	Omnivorous	NA	NA
FP6	Pigs	Suidae	Pig_feces	Feces	Sus scrofa domesticus	2	22	2017-10-12	Omnivore	Omnivorous	NA	NA
FP7	Pigs	Suidae	Pig_feces	Feces	Sus scrofa domesticus	2	22	2017-10-12	Omnivore	Omnivorous	NA	NA
FP8	Pigs	Suidae	Pig_feces	Feces	Sus scrofa domesticus	2	22	2017-10-12	Omnivore	Omnivorous	NA	NA
FP9	Pigs	Suidae	Pig_feces	Feces	Sus scrofa domesticus	2	22	2017-10-12	Omnivore	Omnivorous	NA	NA
STEP10	WW	WW	WW_influent	Wastewater	NA	2	29	2017-11-06	NA	NA	NA	NA
STEP1-1	WW	WW	WW_influent	Wastewater	NA	2	22	2017-10-12	NA	NA	NA	NA
STEP1-2	WW	WW	WW_influent	Wastewater	NA	2	22	2017-10-12	NA	NA	NA	NA
STEP2-1	WW	WW	WW_effluent	Wastewater	NA	2	22	2017-10-12	NA	NA	NA	NA
STEP2-2	WW	WW	WW_effluent	Wastewater	NA	2	22	2017-10-12	NA	NA	NA	NA
STEP3-1	WW	WW	WW_influent	Wastewater	NA	2	22	2017-10-12	NA	NA	NA	NA
STEP3-2	WW	WW	WW_influent	Wastewater	NA	2	22	2017-10-12	NA	NA	NA	NA
STEP5-1	WW	WW	WW_influent	Wastewater	NA	2	22	2017-10-12	NA	NA	NA	NA
STEP5-2	WW	WW	WW_influent	Wastewater	NA	2	22	2017-10-12	NA	NA	NA	NA
STEP7-1	WW	WW	WW_influent	Wastewater	NA	2	29	2017-10-13	NA	NA	NA	NA
STEP7-1	WW	WW	WW_influent	Wastewater	NA	2	29	2017-10-13	NA	NA	NA	NA
STEP8-1	WW	WW	WW_effluent	Wastewater	NA	2	29	2017-10-13	NA	NA	NA	NA
STEP9-1	WW	WW	WW_effluent	Wastewater	NA	2	29	2017-10-13	NA	NA	NA	NA
NA. Not available data
